# Supplementary material for: Air-Liquid Interface Method To Study Epstein-Barr Virus Pathogenesis in Nasopharyngeal Epithelial Cells
Source: mSphere. 2018 Jul 18;3(4):e00152-18. doi: 10.1128/mSphere.00152-18 (PMC6052337; doi:10.1128/mSphere.00152-18)
Supplement: TABLE S2 [file sph004182602st2.xlsx]

## Sheet: Sheet1
Latent/Lytic	EBV Transcript	Coding/non-coding	wk0 FPKM	wk1 FPKM	wk2 FPKM	wk3 FPKM
Latent	EBNA-1	coding	187.087	215.054	295.612	509.672
	EBNA-2	coding	23.227	20.5696	108.021	174.086
	EBNA-3A	coding	54.716	113.279	238.664	344.357
	EBNA-3B/EBNA-3C	coding	34.9604	58.5713	166.388	280.467
	EBNA-LP	coding	0	4.44796e-65	3.14463e-48	8.18612e-59
	LMP-1	coding	26002.3	5112.74	4896.44	5465.3
	LMP-2A	coding	273.394	133.128	254.735	382.906
	LMP-2B	coding	936.243	531.14	26.9312	21.6224
	BART	non-coding	741.774	755.074	549.539	780.9
	EBER1*	non-coding	51186500	53730200	41492300	25352700
	EBER2*	non-coding	4106590	5392420	2980290	2248720
Immediate Early	BZLF1	coding	934.123	1026.69	1001.86	1305.87
	BRLF1	coding	420.849	486.767	814.06	1229.64
Early	BRRF1	coding	755.258	627.416	924.217	1329.9
	BORF2	coding	2605.1	2136.86	3974.91	5861.51
	BaRF1	coding	960.763	673.328	1307.23	1430.67
	BXLF1	coding	747.63	1871.94	1349.83	2006.86
	BGLF5	coding	909.685	998.098	1322.85	1765.48
	BLLF3	coding	1278.36	1063.91	1160.39	1522.83
	BKRF3	coding	2360.6	1791.88	4847.09	6370.76
	BALF5	coding	512.782	826.49	3388.5	4694.09
	BMRF1	coding	4304.81	2268.62	5243.17	5745.74
	BALF2	coding	4086.53	3280.89	5682.56	7406.42
	BSLF1	coding	439.796	448.168	612.667	882.056
	BBLF2/BBLF3	coding	618.609	290.687	839.203	1337.67
	BBLF4	coding	242.457	243.734	430.717	540.926
	BSLF2/BMLF1	coding	2527.6	1736.34	3171.28	4547.51
	BHRF1	coding	2417.22	4653.63	4632.43	8562.18
	BALF1	coding	1077.07	1330.36	2469.39	3831.94
	BARF1	coding	454.31	804.664	1860.6	2108.76
	BGLF4	coding	1008.67	804.288	1442.93	2213.92
	BFRF1	coding	1885.21	1145.03	3134.17	4380.47
	BNLF2a*	coding	458661	131167	55035.8	50795.6
Late	BNRF1	coding	544.487	307.248	1084.56	1217.34
	BPLF1	coding	75.3505	84.5869	488.626	684.828
	BOLF1	coding	70.3211	97.6874	323.192	538.524
	BVRF1	coding	2836.81	1602.48	5168.38	6478.51
	BBLF1	coding	1742.78	1234.71	2305.44	3363.95
	BGLF1	coding	277.088	458.055	689.565	924.021
	BSRF1	coding	312.513	496.256	1510.19	1998.19
	BRRF2	coding	193.224	250.565	547.729	692.933
	BDLF2	coding	758.424	1139.77	2117.72	2859.89
	BKRF4	coding	4035.64	2421.05	10050.2	11748.7
	BcLF1	coding	740.974	818.885	1876.86	2135.72
	BDLF1	coding	930.174	1094.24	2879.64	3703.2
	BFRF3	coding	1512.63	1250.43	3377.28	3955.66
	BLRF2	coding	1408.71	1734.39	3739.1	4836.42
	BdRF1	coding	877.393	367.165	3408.28	4950.1
	BBRF1	coding	240.529	320.83	640.787	866.453
	BVRF2	coding	1105.31	862.075	1954.38	2770.01
	BGLF2	coding	808.808	1101.14	1777.81	2309.04
	BORF1	coding	1814.51	1500.43	2104.58	3387.03
	BLRF1	coding	1377.69	1952.11	5809.16	7327.07
	BLLF1	coding	695.6	1116.9	1665.89	2364.69
	BZLF2	coding	219.014	166.248	291.016	404.755
	BKRF2	coding	1262.45	1573.5	3653.2	4709.43
	BBRF3	coding	523.304	450.678	1568.88	2513.89
	BXLF2	coding	1557.6	2399.33	1335.51	1661.19
	BILF1	coding	589.978	1221.07	2700.62	4945.27
	BILF2	coding	1050.98	1941.02	4483.9	4753.35
	BALF4	coding	541.584	937.443	2648.47	3768.51
	BDLF3	coding	1947.83	2777.22	5912.3	8471.42
	BMRF2	coding	5300.98	3470.06	6070.84	8482.84
	BALF3	coding	828.902	715.484	2195.85	3380.47
	BCRF1	coding	221.693	785.319	1011.38	1141.33
* highlighted transcripts have high FPKM values and are not represented on the heatmap in Figure3.
