# Supplementary material for: Air-Liquid Interface Method To Study Epstein-Barr Virus Pathogenesis in Nasopharyngeal Epithelial Cells
Source: mSphere. 2018 Jul 18;3(4):e00152-18. doi: 10.1128/mSphere.00152-18 (PMC6052337; doi:10.1128/mSphere.00152-18)
Supplement: TABLE S3 [file sph004182602st3.xlsx]

## Sheet: Increase or decrease in Week 3
Gene	Locus	Sample_1	Sample_2	wk0 FPKM	wk3 FPKM	Log2(fold_change)	p_value
KRT84	chr12:52377664-52386977	wk_0	wk_3	0	11.51	inf	5e-05
CXCL14	chr5:135570678-135888637	wk_0	wk_3	4.0268	141.898	5.13908	5e-05
FABP4	chr8:81458382-81590664	wk_0	wk_3	34.068	409.908	3.58881	5e-05
EN1	chr2:118842170-118848183	wk_0	wk_3	0.899739	8.02252	3.15648	5e-05
HTRA1	chr10:122461524-122514908	wk_0	wk_3	6.77503	39.0631	2.52751	5e-05
TENM2	chr5:166979065-168264159	wk_0	wk_3	5.62433	24.2978	2.11107	5e-05
GJB6	chr13:20221961-20232395	wk_0	wk_3	8.01454	32.7024	2.02871	0.00015
IGFBP2	chr2:216632827-216664436	wk_0	wk_3	0.807339	7.99171	3.30726	0.0002
CCDC3	chr10:12896624-13099773	wk_0	wk_3	4.62845	15.9758	1.78729	0.00025
THSD1	chr13:52377166-52406494	wk_0	wk_3	4.96067	15.5559	1.64886	0.0003
ABCG1	chr21:42199688-42304389	wk_0	wk_3	4.52081	15.3502	1.7636	0.00055
IL20RB	chr3:136862207-137011085	wk_0	wk_3	27.1458	85.935	1.66252	0.0008
PTPRZ1	chr7:121873104-122062036	wk_0	wk_3	1.43756	5.02861	1.80653	0.0009
NID1	chr1:235975829-236065181	wk_0	wk_3	1.74869	5.41254	1.63003	0.00095
UGT2B7	chr4:69047082-69112987	wk_0	wk_3	7.79651	25.0395	1.68331	0.0011
SLC7A1	chr13:29509409-29595715	wk_0	wk_3	26.2901	73.7963	1.48903	0.0014
BDKRB2	chr14:96204797-96244329	wk_0	wk_3	11.6477	30.2656	1.37763	0.00155
SYBU	chr8:109574175-109691791	wk_0	wk_3	7.9928	20.323	1.34634	0.00275
AOC1	chr7:150818963-150877309	wk_0	wk_3	8.30519	21.5138	1.37318	0.0028
OTUD1	chr10:23439268-23442381	wk_0	wk_3	7.10264	20.1846	1.50683	0.00305
RCAN1	chr21:34516441-34615142	wk_0	wk_3	7.16856	20.3098	1.50242	0.00345
LOC102724467	chr16:87766255-87779148	wk_0	wk_3	1.88855	8.94182	2.24329	0.0048
KRT16P1	chr17:18438451-18448741	wk_0	wk_3	2.45144	7.5702	1.6267	0.0053
NLGN2	chr17:7405491-7419864	wk_0	wk_3	3.0671	7.37297	1.26537	0.0053
PPP1R12B	chr1:202348701-202588569	wk_0	wk_3	12.8126	29.6563	1.21077	0.00545
BDKRB1	chr14:96256209-96264763	wk_0	wk_3	8.56702	22.7632	1.40984	0.0055
BMP2	chr20:6767699-6780280	wk_0	wk_3	20.0541	45.1508	1.17085	0.00585
EVPLL	chr17:18377672-18389652	wk_0	wk_3	1.45745	5.90167	2.01768	0.0065
RASSF9	chr12:85800702-85836540	wk_0	wk_3	1.55612	5.06701	1.70318	0.00655
GAST	chr17:41712325-41715969	wk_0	wk_3	4.23617	17.7275	2.06516	0.00665
BAMBI	chr10:28677494-28682939	wk_0	wk_3	1.0541	5.05076	2.26048	0.0067
AKR1B10	chr7:134527591-134541414	wk_0	wk_3	14.4554	34.4504	1.25291	0.0067
LOXL2	chr8:23296896-23404209	wk_0	wk_3	2.41467	6.12515	1.34292	0.0068
NR1D1	chr17:40062192-40100725	wk_0	wk_3	8.3733	19.7539	1.23827	0.00765
SPINK7	chr5:148268306-148383850	wk_0	wk_3	11.4043	34.8753	1.61263	0.00815
ODC1	chr2:10440370-10448554	wk_0	wk_3	30.4109	68.957	1.18111	0.009
IGFBP6	chr12:53097502-53102344	wk_0	wk_3	24.0211	53.8162	1.16374	0.00985
CD276	chr15:73683965-73714518	wk_0	wk_3	5.74323	12.952	1.17324	0.01065
AHCYL2	chr7:129225013-129430211	wk_0	wk_3	4.30189	9.91383	1.20447	0.01115
KLHDC4	chr16:87601834-87765997	wk_0	wk_3	7.24578	18.6884	1.36693	0.0128
C10orf54	chr10:71396933-71815947	wk_0	wk_3	11.8089	25.2785	1.09804	0.01305
CLCA2	chr1:86424085-86456558	wk_0	wk_3	86.6254	193.103	1.15651	0.01365
IGSF8	chr1:160091338-160099442	wk_0	wk_3	19.9343	43.5301	1.12676	0.01375
SLC7A8	chr14:23125294-23183660	wk_0	wk_3	55.8165	125.056	1.16381	0.0143
PLA2G4F	chr15:42141133-42156641	wk_0	wk_3	1.98546	5.02115	1.33854	0.01435
C10orf99	chr10:84173763-84185294	wk_0	wk_3	13.8382	31.5365	1.18836	0.01455
MC1R	chr16:89917878-89920977	wk_0	wk_3	2.80888	6.6138	1.23548	0.01465
PI3	chr20:45174898-45176544	wk_0	wk_3	17.411	45.5836	1.38852	0.01545
LINC01133	chr1:159951491-159984730	wk_0	wk_3	6.77201	17.5612	1.37473	0.01545
CLMP	chr11:123072005-123195305	wk_0	wk_3	4.81323	11.1274	1.20904	0.01615
FAM213A	chr10:80407828-80437115	wk_0	wk_3	15.276	34.7136	1.18423	0.01745
FLG-AS1	chr1:152302174-152366692	wk_0	wk_3	1.34843	9.18537	2.76806	0.0181
C1orf21	chr1:184387015-184632453	wk_0	wk_3	3.93905	8.11861	1.04339	0.01905
HSPH1	chr13:31134973-31171800	wk_0	wk_3	50.4043	102.886	1.02942	0.0192
KIRREL	chr1:157993272-158100262	wk_0	wk_3	9.45011	19.2855	1.02912	0.01925
ADGRL1	chr19:14137151-14206245	wk_0	wk_3	3.09308	6.39464	1.04782	0.0195
TXNIP	chr1:145992425-145996631	wk_0	wk_3	299.836	695.473	1.21382	0.0196
AARS	chr16:70252294-70289552	wk_0	wk_3	39.9583	82.246	1.04145	0.02045
GJA1	chr6:121435576-121449744	wk_0	wk_3	36.2989	74.3642	1.03468	0.0212
LRIG3	chr12:58869350-58920540	wk_0	wk_3	3.49513	7.71377	1.14209	0.02235
SPRR2B	chr1:153070225-153071608	wk_0	wk_3	2.36261	7.42349	1.65172	0.0224
SESN2	chr1:28259451-28282491	wk_0	wk_3	9.88842	19.9465	1.01232	0.0229
CCDC88B	chr11:64325049-64357534	wk_0	wk_3	2.79346	6.3411	1.18268	0.0231
SLC16A2	chrX:74421492-74533929	wk_0	wk_3	4.50462	9.43762	1.06702	0.02405
FHL1	chrX:136146701-136211359	wk_0	wk_3	2.29388	5.49383	1.26003	0.02495
HSPB3	chr5:54455600-54456384	wk_0	wk_3	1.9509	6.7163	1.78353	0.0255
TWIST1	chr7:19106492-19117672	wk_0	wk_3	1.86975	5.4669	1.54788	0.02565
CYP26B1	chr2:72129237-72147862	wk_0	wk_3	5.78022	11.8518	1.03591	0.02635
CLMN	chr14:95181938-95319908	wk_0	wk_3	4.32666	9.5589	1.14359	0.02665
ABCC3	chr17:50634842-50691704	wk_0	wk_3	8.98065	18.549	1.04645	0.0282
FAM101B	chr17:439977-445940	wk_0	wk_3	3.24922	6.95506	1.09797	0.0298
TFPI2	chr7:93885396-93893588	wk_0	wk_3	3.10073	7.36251	1.24759	0.0317
SLC39A6	chr18:36108530-36129814	wk_0	wk_3	5.11068	10.4537	1.03242	0.03515
ATP1A1	chr1:116373172-116418622	wk_0	wk_3	97.839	196.205	1.00388	0.03675
LOC102723566	chr9:127815011-127854773	wk_0	wk_3	2.26988	5.09684	1.16699	0.03825
ZNF543	chr19:57320496-57330776	wk_0	wk_3	2.73154	5.76519	1.07765	0.03825
SCARB1	chr12:124777627-124863973	wk_0	wk_3	2.7865	5.86677	1.07411	0.039
ZNF367	chr9:96385940-96418643	wk_0	wk_3	2.51453	5.57294	1.14815	0.03945
AMH	chr19:2249113-2252073	wk_0	wk_3	2.86448	6.30047	1.13719	0.0397
GINS2	chr16:85677673-85688982	wk_0	wk_3	4.50732	10.1837	1.17592	0.04035
TIMP1	chrX:47561099-47619857	wk_0	wk_3	12.9098	32.5494	1.33416	0.04325
CD320	chr19:8302126-8308356	wk_0	wk_3	3.879	8.4111	1.11661	0.04685
DBP	chr19:48630559-48637550	wk_0	wk_3	3.09245	6.74526	1.12513	0.0476
SOCS2	chr12:93565627-93626236	wk_0	wk_3	3.46455	7.29867	1.07497	0.0488
SMAD6	chr15:66702109-66782000	wk_0	wk_3	4.15106	9.04963	1.12438	0.0543
COPZ2	chr17:48026166-48048091	wk_0	wk_3	3.21103	7.77714	1.2762	0.0548
G6PC3	chr17:44070699-44076344	wk_0	wk_3	3.70987	7.76231	1.06512	0.05745
MPP7	chr10:28050992-28303066	wk_0	wk_3	3.86751	7.95306	1.04011	0.0608
SAC3D1	chr11:65040903-65059020	wk_0	wk_3	3.82077	7.83862	1.03673	0.06105
CCL26	chr7:75769523-75791583	wk_0	wk_3	2.61997	7.16997	1.45242	0.06345
KCNMA1	chr10:76869600-77637819	wk_0	wk_3	4.12903	8.81164	1.09361	0.06495
NTS	chr12:85874294-85882992	wk_0	wk_3	0.259847	13.2983	5.67744	0.06705
LTB4R	chr14:24299853-24318036	wk_0	wk_3	6.36347	15.5852	1.29229	0.07195
SUGT1P1	chr9:33500755-33511166	wk_0	wk_3	2.29008	6.01472	1.3931	0.0763
KRT14	chr17:41582278-41586895	wk_0	wk_3	770.441	1725.13	1.16295	0.0777
MIR429	chr1:1169004-1169087	wk_0	wk_3	0	260.809	inf	0.085
ZC3H8	chr2:112138384-112255087	wk_0	wk_3	3.62537	7.39159	1.02776	0.0956
FAM173A	chr16:720580-726880	wk_0	wk_3	6.73785	14.2432	1.07991	0.1
IL36RN	chr2:113058637-113064744	wk_0	wk_3	10.4764	1.27411	-3.03959	5e-05
KRT13	chr17:41500980-41505613	wk_0	wk_3	617.899	79.2272	-2.9633	5e-05
CAPN14	chr2:31173055-31233957	wk_0	wk_3	20.1603	2.82251	-2.83646	5e-05
A2ML1	chr12:8822471-8887202	wk_0	wk_3	31.7784	5.14513	-2.62677	5e-05
APOBEC3A	chr22:38957521-38963183	wk_0	wk_3	16.2531	2.92874	-2.47236	5e-05
LIPH	chr3:185506261-185552661	wk_0	wk_3	12.4143	2.31196	-2.42482	5e-05
PADI1	chr1:17205122-17246006	wk_0	wk_3	10.7006	2.20565	-2.27841	5e-05
SPRR3	chr1:153001746-153003856	wk_0	wk_3	175.539	38.0152	-2.20714	5e-05
EDIL3	chr5:83940594-84538785	wk_0	wk_3	43.0069	9.46971	-2.18318	5e-05
KRT4	chr12:52806542-52814116	wk_0	wk_3	131.065	29.1517	-2.16863	5e-05
SPRR1A	chr1:152984087-152985814	wk_0	wk_3	196.755	45.232	-2.12098	5e-05
CLDN4	chr7:73830862-73832693	wk_0	wk_3	135.78	32.1189	-2.07977	5e-05
GLUL	chr1:182378092-182392206	wk_0	wk_3	102.261	29.229	-1.80679	5e-05
B3GNT5	chr3:183176115-183428990	wk_0	wk_3	96.4857	27.8343	-1.79345	5e-05
CNFN	chr19:42387018-42390317	wk_0	wk_3	84.9565	19.3152	-2.13698	0.0001
CSTB	chr21:43773664-43776375	wk_0	wk_3	269.581	77.5716	-1.79712	0.0001
IL1RN	chr2:113099364-113134016	wk_0	wk_3	107.108	31.1418	-1.78214	0.0001
S100A12	chr1:153373707-153375599	wk_0	wk_3	142.882	28.8347	-2.30894	0.00015
MMP10	chr11:102770501-102780628	wk_0	wk_3	274	79.2862	-1.78904	0.00015
S100A9	chr1:153357853-153361027	wk_0	wk_3	1488.19	329.675	-2.17444	0.0002
CYSRT1	chr9:137224634-137226311	wk_0	wk_3	25.352	6.20193	-2.03131	0.0002
SULT2B1	chr19:48552171-48599427	wk_0	wk_3	12.6666	2.46828	-2.35945	0.0003
LYNX1	chr8:142764333-142777848	wk_0	wk_3	40.2219	8.79769	-2.19278	0.0003
DHRS9	chr2:169067034-169096167	wk_0	wk_3	83.5515	26.4877	-1.65734	0.0003
TMPRSS11D	chr4:67820875-67885063	wk_0	wk_3	11.8282	2.07948	-2.50793	0.00035
LINC01279	chr3:112596793-112601969	wk_0	wk_3	7.66157	1.4026	-2.44954	0.00035
S100A8	chr1:153390031-153423225	wk_0	wk_3	2292.16	683.187	-1.74635	0.00035
CLU	chr8:27491001-27616717	wk_0	wk_3	29.6511	10.0602	-1.55942	0.00035
IFI44L	chr1:78620381-78646145	wk_0	wk_3	7.6643	1.42082	-2.43143	0.0004
TMPRSS11A	chr4:67910300-67963514	wk_0	wk_3	11.556	0.498478	-4.53497	0.0005
SLC39A2	chr14:20999254-21001875	wk_0	wk_3	13.0651	2.63492	-2.30989	0.00055
GBP2	chr1:89106131-89126159	wk_0	wk_3	12.4556	3.51665	-1.82452	0.00055
SEMA7A	chr15:74409283-74433959	wk_0	wk_3	10.5831	3.15057	-1.74808	0.00055
LYN	chr8:55877304-56012447	wk_0	wk_3	15.894	4.83661	-1.71641	0.0006
DDX60L	chr4:168356734-168480514	wk_0	wk_3	37.4576	12.0928	-1.6311	0.0006
CCDC80	chr3:112604385-112641143	wk_0	wk_3	51.9709	17.8711	-1.54007	0.0006
CALML5	chr10:5498694-5499570	wk_0	wk_3	35.8641	1.29054	-4.79649	0.00065
PLA2G4E	chr15:41972762-42050703	wk_0	wk_3	8.23073	2.53996	-1.69622	0.00065
ALDH3B2	chr11:67662161-67681214	wk_0	wk_3	14.0477	4.40523	-1.67304	0.0007
PRDM1	chr6:106046728-106109939	wk_0	wk_3	11.1049	3.75084	-1.56591	0.0007
GPNMB	chr7:23246205-23275110	wk_0	wk_3	143.683	49.0795	-1.54969	0.00075
SBSN	chr19:35523366-35528371	wk_0	wk_3	30.7716	8.72558	-1.81827	0.0008
GBP1	chr1:89034665-89102691	wk_0	wk_3	15.4186	5.28303	-1.54524	0.00085
TNFAIP3	chr6:137823668-137883314	wk_0	wk_3	21.9721	7.77947	-1.49793	0.00085
SCEL	chr13:77535673-77645263	wk_0	wk_3	55.0658	19.793	-1.47617	0.00085
FETUB	chr3:186635827-186715029	wk_0	wk_3	5.46245	0.330848	-4.04531	0.0011
HDAC9	chr7:18086941-19003745	wk_0	wk_3	18.9107	6.87651	-1.45945	0.0012
CGN	chr1:151510858-151538692	wk_0	wk_3	8.34245	2.99488	-1.47797	0.00135
ZDHHC21	chr9:14588796-14693531	wk_0	wk_3	8.9827	2.76125	-1.70183	0.0014
PLAU	chr10:73909181-73922777	wk_0	wk_3	151.854	52.9692	-1.51946	0.0016
RASSF10	chr11:13009422-13012106	wk_0	wk_3	53.5585	20.4563	-1.38857	0.0016
KYNU	chr2:142877625-143042316	wk_0	wk_3	25.34	7.05588	-1.84452	0.00165
MAL2	chr8:119208370-119250093	wk_0	wk_3	100.691	37.1131	-1.43994	0.00185
SPRR1B	chr1:153031202-153032900	wk_0	wk_3	400.45	148.432	-1.43183	0.002
CD24	chr6:106969830-106976855	wk_0	wk_3	352.301	127.76	-1.46337	0.00205
CES2	chr16:66934443-66945096	wk_0	wk_3	63.6655	23.5611	-1.4341	0.00205
MMP13	chr11:102942991-102955734	wk_0	wk_3	138.987	53.2589	-1.38386	0.0022
SH2D1B	chr1:162395265-162412138	wk_0	wk_3	8.42203	1.96315	-2.101	0.0023
C2orf54	chr2:240886047-240896889	wk_0	wk_3	7.74527	2.35892	-1.71519	0.0024
CRNN	chr1:152409242-152414274	wk_0	wk_3	7.32129	2.40588	-1.60553	0.0024
SORT1	chr1:109309564-109397945	wk_0	wk_3	10.9749	4.1888	-1.3896	0.0024
IL36A	chr2:113005460-113011071	wk_0	wk_3	34.4601	11.7585	-1.55123	0.00255
CSTA	chr3:122325163-122341969	wk_0	wk_3	725.241	279.67	-1.37474	0.00265
S100A7	chr1:153457743-153460661	wk_0	wk_3	668.354	259.573	-1.36447	0.0028
IVL	chr1:152908562-152911886	wk_0	wk_3	17.4125	6.75868	-1.36531	0.00295
CFH	chr1:196651877-196747504	wk_0	wk_3	11.6919	2.29699	-2.34769	0.003
TMPRSS13	chr11:117900640-117929453	wk_0	wk_3	9.00279	2.97061	-1.59961	0.0031
MMP9	chr20:46008907-46016561	wk_0	wk_3	6.61999	1.90103	-1.80005	0.00325
AQP3	chr9:33441153-33447633	wk_0	wk_3	693.125	232.556	-1.57553	0.00325
TGM5	chr15:43232594-43266857	wk_0	wk_3	15.5894	5.92601	-1.39543	0.00325
LYPD3	chr19:43460793-43465679	wk_0	wk_3	49.7426	20.3149	-1.29194	0.00385
ITGAV	chr2:186590062-186680902	wk_0	wk_3	50.0613	20.7749	-1.26885	0.00395
BCAT1	chr12:24810023-24949459	wk_0	wk_3	7.85613	2.87336	-1.45108	0.00405
RBM47	chr4:40423254-40630911	wk_0	wk_3	9.12585	3.49225	-1.3858	0.0042
DBI	chr2:119366923-119372551	wk_0	wk_3	172.561	69.8612	-1.30455	0.00435
UGCG	chr9:111896765-111935374	wk_0	wk_3	57.8697	24.2663	-1.25386	0.00435
SLC9A7	chrX:46599250-46759172	wk_0	wk_3	5.26172	2.05392	-1.35716	0.00455
NT5C2	chr10:103088016-103193306	wk_0	wk_3	35.5973	14.82	-1.26422	0.0048
CST6	chr11:66011990-66013505	wk_0	wk_3	10.0886	1.61669	-2.64162	0.00495
DSC2	chr18:31065973-31162856	wk_0	wk_3	153.488	61.3732	-1.32244	0.0051
IL36G	chr2:112978018-112985672	wk_0	wk_3	8.6677	1.48589	-2.54432	0.0053
RAB26	chr16:2148143-2154165	wk_0	wk_3	12.7854	4.56797	-1.48488	0.0054
ADGRL2	chr1:81306154-81992738	wk_0	wk_3	10.6865	4.21408	-1.3425	0.00575
SLC6A14	chrX:116436578-116461458	wk_0	wk_3	8.22522	2.66222	-1.62743	0.0059
S100A14	chr1:153614254-153616917	wk_0	wk_3	25.8254	10.0082	-1.36761	0.0059
ELK3	chr12:96194381-96269835	wk_0	wk_3	34.1401	12.9152	-1.4024	0.0061
TMPRSS11F	chr4:68053197-68129869	wk_0	wk_3	12.4103	2.95813	-2.06879	0.0062
SDR9C7	chr12:56923153-56934405	wk_0	wk_3	17.98	6.86345	-1.38939	0.0062
OLFML2A	chr9:124777157-124814891	wk_0	wk_3	53.9174	22.5847	-1.2554	0.0066
IKZF2	chr2:212999683-213152753	wk_0	wk_3	16.5525	6.90297	-1.26176	0.00665
PRSS22	chr16:2852726-2858630	wk_0	wk_3	36.6144	15.4734	-1.24262	0.00665
GRHL1	chr2:9951662-10002284	wk_0	wk_3	20.7758	8.63723	-1.26626	0.00735
AGR2	chr7:16791810-16805114	wk_0	wk_3	15.6259	5.46105	-1.51669	0.0077
AKR1C2	chr10:4987774-5018033	wk_0	wk_3	22.7189	8.80269	-1.36787	0.0077
ANKRD22	chr10:88802729-88851975	wk_0	wk_3	12.029	4.77358	-1.33338	0.0079
PSMB10	chr16:67934503-67936877	wk_0	wk_3	27.7318	10.5178	-1.39871	0.0082
RNU4-1	chr12:120292198-120313242	wk_0	wk_3	5871.84	2619.59	-1.16447	0.0084
INPP4B	chr4:142023159-142846535	wk_0	wk_3	31.4694	13.6377	-1.20636	0.009
RASA1	chr5:87267800-87483172	wk_0	wk_3	50.1954	20.3728	-1.30091	0.0091
ZSWIM4	chr19:13795423-13832254	wk_0	wk_3	13.7376	5.74496	-1.25776	0.00915
ZDHHC13	chr11:19117098-19176420	wk_0	wk_3	35.1434	14.4215	-1.28503	0.00925
CEL	chr9:133061977-133071863	wk_0	wk_3	13.9084	6.02056	-1.20799	0.00935
DDX60	chr4:168216290-168318807	wk_0	wk_3	38.5498	17.2015	-1.16419	0.0106
HERC6	chr4:88378564-88506170	wk_0	wk_3	5.48019	2.03179	-1.43147	0.01225
GALNT7	chr4:173131932-173323967	wk_0	wk_3	11.1157	4.78587	-1.21574	0.01225
KRTDAP	chr19:35487323-35490531	wk_0	wk_3	39.9395	14.6923	-1.44276	0.01255
ISG20	chr15:88635613-88656344	wk_0	wk_3	8.02765	2.54262	-1.65866	0.0135
IFI44	chr1:78648553-78664078	wk_0	wk_3	53.8978	22.9753	-1.23014	0.01365
HCAR2	chr12:122695781-122710104	wk_0	wk_3	23.1151	10.3947	-1.15299	0.01365
MARCKSL1	chr1:32333828-32336239	wk_0	wk_3	12.2407	5.00726	-1.28959	0.01395
ALOX12B	chr17:8072635-8087703	wk_0	wk_3	7.14558	3.02112	-1.24197	0.0143
ANXA1	chr9:73151730-73170393	wk_0	wk_3	912.952	379.392	-1.26685	0.01435
DUOXA1	chr15:45114320-45129938	wk_0	wk_3	11.6207	5.26828	-1.14129	0.0147
LMO7	chr13:75549479-75859870	wk_0	wk_3	16.1322	7.07229	-1.1897	0.01475
TMCC3	chr12:94567123-94651098	wk_0	wk_3	12.9142	6.09205	-1.08396	0.01535
ZNF185	chrX:152898131-152973481	wk_0	wk_3	33.4591	15.3931	-1.12012	0.0158
DYNLT3	chrX:37838835-37847636	wk_0	wk_3	19.3334	7.61736	-1.34373	0.01585
MDFIC	chr7:114922153-115019916	wk_0	wk_3	8.44291	3.6989	-1.19064	0.01635
SAMD9L	chr7:93130053-93148401	wk_0	wk_3	8.91505	4.15445	-1.10159	0.01635
FAM3C	chr7:121348850-121396369	wk_0	wk_3	31.2708	14.4739	-1.11136	0.0164
BNIPL	chr1:151036552-151047600	wk_0	wk_3	21.6546	10.1226	-1.0971	0.01725
OAS1	chr12:112906776-112932190	wk_0	wk_3	15.0781	6.40206	-1.23585	0.01735
TRIM16	chr17:15627965-15682879	wk_0	wk_3	45.0552	21.8455	-1.04436	0.0174
AMTN	chr4:70518571-70532743	wk_0	wk_3	34.7811	16.1527	-1.10652	0.0177
ATP13A2	chr1:16985957-17011972	wk_0	wk_3	28.2605	13.5003	-1.0658	0.01835
CAMK2D	chr4:113451031-113761927	wk_0	wk_3	17.6335	8.33439	-1.08117	0.0192
HIGD1A	chr3:42782907-42804535	wk_0	wk_3	27.6591	12.9679	-1.09281	0.0201
PALLD	chr4:168488508-169010317	wk_0	wk_3	65.4829	31.6867	-1.04724	0.0204
TTC9	chr14:70641786-70675360	wk_0	wk_3	6.51784	3.00842	-1.11539	0.02085
AKAP12	chr6:151239814-151358559	wk_0	wk_3	12.2707	6.10729	-1.00661	0.021
KLK6	chr19:50958630-50974726	wk_0	wk_3	110.05	54.4275	-1.01575	0.02135
CLIC3	chr9:136994607-136997929	wk_0	wk_3	6.85143	2.14672	-1.67427	0.02155
FUT8	chr14:65410591-65744122	wk_0	wk_3	10.5182	4.71075	-1.15886	0.02185
SCNN1G	chr16:23182718-23216879	wk_0	wk_3	7.7997	3.65498	-1.09355	0.02225
SRPX2	chrX:100644165-100671299	wk_0	wk_3	19.3137	9.25199	-1.06179	0.02225
SLURP1	chr8:142740943-142742411	wk_0	wk_3	22.3186	8.82844	-1.33801	0.02245
EMP1	chr12:13196667-13216774	wk_0	wk_3	220.202	102.545	-1.10257	0.0228
PCDH1	chr5:141852318-141878410	wk_0	wk_3	43.8413	21.6935	-1.01503	0.0232
TRPS1	chr8:115408495-115669633	wk_0	wk_3	7.38339	3.56794	-1.04919	0.0239
SYK	chr9:90801679-90898560	wk_0	wk_3	16.0227	7.87454	-1.02485	0.02405
SLC28A3	chr9:84273122-84368634	wk_0	wk_3	6.94138	2.76501	-1.32794	0.0241
GLIPR1	chr12:75480732-75511638	wk_0	wk_3	16.3061	5.16288	-1.65916	0.02485
S100P	chr4:6693838-6697170	wk_0	wk_3	18.0388	6.2405	-1.53137	0.02505
ELAVL2	chr9:23690098-23850757	wk_0	wk_3	9.50488	4.13462	-1.20091	0.02505
GRAMD1C	chr3:113828181-113947174	wk_0	wk_3	15.9557	7.65252	-1.06007	0.0263
ACOX1	chr17:75941506-76005999	wk_0	wk_3	26.1706	12.5653	-1.0585	0.02635
CTSC	chr11:88293591-88337787	wk_0	wk_3	27.4711	13.0817	-1.07036	0.0277
CNN3	chr1:94896948-94963270	wk_0	wk_3	16.0742	7.53939	-1.09222	0.02875
SH2D4A	chr8:19313442-19403522	wk_0	wk_3	11.4305	5.63342	-1.02081	0.02955
STRA6	chr15:74179465-74336472	wk_0	wk_3	35.4801	15.2188	-1.22116	0.03015
B4GALT4	chr3:119211741-119240946	wk_0	wk_3	18.7111	8.82511	-1.08421	0.0306
SEMA3A	chr7:83956845-84492724	wk_0	wk_3	9.25561	4.57911	-1.01526	0.03065
MDK	chr11:46380783-46383837	wk_0	wk_3	22.9826	11.0544	-1.05593	0.0308
RAB24	chr5:177301189-177303744	wk_0	wk_3	14.5576	6.98753	-1.05892	0.03135
NBEAL2	chr3:46917904-47009704	wk_0	wk_3	18.4277	9.20452	-1.00146	0.0346
VEGFC	chr4:176654069-176792745	wk_0	wk_3	13.9876	6.8623	-1.02738	0.0348
AKR1C3	chr10:5033066-5107686	wk_0	wk_3	9.26353	3.84167	-1.26983	0.0373
BLNK	chr10:96189170-96271576	wk_0	wk_3	12.3429	5.95161	-1.05233	0.03775
SOX2	chr3:181056679-181742228	wk_0	wk_3	5.36099	2.33855	-1.19688	0.038
ZNF812P	chr19:9688854-9700817	wk_0	wk_3	6.3534	2.85831	-1.15237	0.03845
APOBEC3B	chr22:38982398-38998220	wk_0	wk_3	9.07883	4.10871	-1.14382	0.04085
DDX58	chr9:32455301-32526324	wk_0	wk_3	8.90699	4.36754	-1.02812	0.0413
TRIM2	chr4:153152280-153339322	wk_0	wk_3	6.33965	2.92127	-1.11781	0.04285
SAMD9	chr7:93099512-93118023	wk_0	wk_3	188.334	94.1386	-1.00044	0.0429
GLRX2	chr1:193096464-193106535	wk_0	wk_3	10.5035	3.20529	-1.71234	0.04315
ZNF750	chr17:82752047-83051845	wk_0	wk_3	16.8659	7.70692	-1.12988	0.0441
GYG1	chr3:148991407-149027669	wk_0	wk_3	8.36953	3.6187	-1.20967	0.0445
ADGRF1	chr6:46997702-47042363	wk_0	wk_3	36.6882	17.8742	-1.03744	0.04695
SLCO1B3	chr12:20810703-20916911	wk_0	wk_3	8.29658	3.70424	-1.16334	0.0478
CLDN7	chr17:7252052-7263193	wk_0	wk_3	22.3278	9.59809	-1.21802	0.0519
GNE	chr9:36214440-36318465	wk_0	wk_3	5.80725	2.66447	-1.12401	0.0525
CYP3A5	chr7:99616599-99738689	wk_0	wk_3	26.6131	10.0616	-1.40327	0.05775
CRABP2	chr1:156699605-156712900	wk_0	wk_3	14.8318	7.41457	-1.00026	0.058
RHOV	chr15:40872213-40874289	wk_0	wk_3	7.40687	3.57891	-1.04935	0.0594
CCL20	chr2:227813841-227817564	wk_0	wk_3	6.50693	1.81906	-1.83879	0.06125
SNORA8	chr11:93732360-93732499	wk_0	wk_3	441.553	192.594	-1.19702	0.06145
RMRP	chr9:35657750-35658018	wk_0	wk_3	22279.6	10657.1	-1.06391	0.0707
NDRG2	chr14:21016762-21104704	wk_0	wk_3	24.8293	3.00478	-3.04671	0.0718
TP53INP1	chr8:94823289-95118496	wk_0	wk_3	23.4648	10.531	-1.15586	0.07335
USP54	chr10:73436427-73626844	wk_0	wk_3	9.45386	4.52611	-1.06263	0.0738
SNORA40	chr11:93735109-93735236	wk_0	wk_3	384.698	130.86	-1.5557	0.0763
TMEM158	chr3:45224463-45226322	wk_0	wk_3	7.23146	3.51081	-1.04248	0.0772
SNORD5	chr11:93733227-93733300	wk_0	wk_3	1940.51	0	inf	0.08
RNU12	chr22:42615244-42615393	wk_0	wk_3	348.483	154.798	-1.1707	0.08125
SNORD118	chr17:8172977-8182812	wk_0	wk_3	1115.16	516.461	-1.11052	0.0859
Highlighted transcripts are down-regulated
